# Supplementary material for: Specific Amino Acid Residues in the Three Loops of Snake Cytotoxins Determine Their Membrane Activity and Provide a Rationale for a New Classification of These Toxins
Source: Toxins (Basel). 2024 Jun 4;16(6):262. doi: 10.3390/toxins16060262 (PMC11209149; doi:10.3390/toxins16060262)
Supplement: Supplementary file 1 [file toxins-16-00262-s001.zip]

Archive with 1 entries (1 files):
- toxins-3012780-supplementary.pdf
